# Supplementary material for: Genetic analysis of fetal skeletal dysplasia via whole exome sequencing and non-invasive prenatal diagnosis
Source: Ann Med. 2025 Dec 28;58(1):2606517. doi: 10.1080/07853890.2025.2606517 (PMC12777751; doi:10.1080/07853890.2025.2606517)
Supplement: Supplementary Table.xlsx [file IANN_A_2606517_SM3961.xlsx]

## Sheet: Sheet1
Table S1. Summary of clinical information and molecular results for 34 cases with skeletal abnormalities.
Case	MA (years)	G (weeks)	samples	Main Clinical information			unilateral or bilateral malformation	Method	Molecular result	Variant origin	ACMG	Pregnancy outcome
1	23	23+3	amniocytes	short limb malformations: short limbs.			bilateral	Karyotyping；CMA；WES	dup(11)( p15.5-p15.4) 4.9Mb	NA	P	Termination
2	22	17+4	amniocytes	short limb malformations: short limbs.			bilateral	Karyotyping；CMA；WES	FGFR3: c.742C>T	de novo	P	Termination
3	29	25+2	amniocytes	short limb malformations: fatal dwarf, bowed limbs, narrow thorax.			bilateral	Karyotyping；CMA；WES	FGFR3: c.742C>T	de novo	P	Termination
4	30	20+4	amniocytes	short limb malformations: short and curved limbs.			bilateral	Karyotyping；CMA；WES	FGFR3: c.742C>T	de novo	P	Termination
5	26	15+4	amniocytes	short limb malformations: short and curved femurs and humerus, short radia and tibia, strawberry-shaped skull ring, narrow thorax .			bilateral	Karyotyping；CMA；WES	FGFR3: c.742C>T	de novo	P	Termination
6	34	24+3	amniocytes	short limb malformations: short and curved limbs.			bilateral	Karyotyping；CMA；WES	FGFR3: c.742C>T	de novo	P	Termination
7	36	17	amniocytes	other skeletal dysplasia: sightly bowing in femurs and humerus.			bilateral	Karyotyping；CMA；WES	FGFR3: c.742C>T	de novo	P	Termination
8	26	23+3	amniocytes	short limb malformations: short limbs.			bilateral	Karyotyping；CMA；WES	FGFR3: c.1138G>A	de novo	P	Termination
9	36	24+2	amniocytes	multiple malformations: (1) skeletal dysplasia: achondroplasia (short and curved limbs, "telephone receiver-shaped" changes, distended abdomen); (2) other dysplasia: intracranial structural dysplasia			bilateral	Karyotyping；CMA；WES	FGFR3: c.1948A>G	Mat	P	Termination
10	26	21+1	amniocytes	multiple malformations: (1) skeletal dysplasia: short limbs, narrow thorax; (2) other dysplasia: lung dysplasia			bilateral	Karyotyping；CMA；WES	COL1A1: c.2110G>C	de novo	P	Termination
11	28	23+1	amniocytes	other skeletal dysplasia: osteogenesis hypoplasia			bilateral	Karyotyping；CMA；WES	COL1A2: c.892G>A	Mat	P	Termination
12	28	24	amniocytes	short limb malformations: short limbs, thoracic morphism.			bilateral	Karyotyping；CMA；WES	COL2A1: c.2546G>T	de novo	LP	Termination
13	27	25+4	amniocytes	multiple malformations: (1) skeletal dysplasia: short limbs; (2) other dysplasia: thick nuchal translucency (3.5mm)			bilateral	Karyotyping；CMA；WES	COL2A1: c.3401G>C	de novo	LP	Termination
14	31	24+2	amniocytes	multiple malformations: (1) skeletal dysplasia: widened skull suture, weakened skull ring echo; (2)other dysplasia: nasal bone dysplasia			NA	Karyotyping；CMA；WES	RUNX2: c.581-4_581-1delGCAG	Mat	P	Termination
15	31	24+4	amniocytes	other skeletal dysplasia: bilateral knees eversion, rocking chair-shaped right foot, abnormal posturing of the right hand.			bilateral	Karyotyping；CMA；WES	LMX1B: c.139+1G>T	Mat	LP	Termination
16	29	25+4	amniocytes	other skeletal dysplasia: polydactyly and syndactyly			bilateral	Karyotyping；CMA；WES	GLI3: c.1755_1756insTGC	Pat	LP	Termination
17	29	22+5	amniocytes	short limb malformations: short and curved femurs, small thorax.			bilateral	Karyotyping；CMA；WES	DYNC2H1: c.7594C>T/c.10228-2A>G	Mat/Pat	LP/LP	Termination
18	25	24	amniocytes	short limb malformations: short and angled femurs, curved limbs, bilateral talipes equinovarus, osteogenesis hypoplasia			bilateral	Karyotyping；CMA；WES	ALPL: c.407G>A/c.1388C>A	Mat/Pat	LP/LP	Termination
19	25	22+4	amniocytes	other skeletal dysplasia: angled left femur			unilateral	Karyotyping；CMA；WES	TBX4: c.1518delC	Mat	VUS	Continue pregnancy
20	32	23+3	amniocytes	short limb malformations: short limbs.			bilateral	Karyotyping；CMA；WES	Negative			Continue pregnancy
21	27	26	amniocytes	other skeletal dysplasia: dorsolateral extension of bilateral knee joints, continuous flexion of bilateral wrist joints, bilateral talipes equinovarus.			bilateral	Karyotyping；CMA；WES	Negative			Continue pregnancy
22	37	25+1	amniocytes	short limb malformations: short limbs.			bilateral	Karyotyping；CMA；WES	Negative			Continue pregnancy
23	27	24	amniocytes	other skeletal dysplasia: bilateral talipes equinovarus, postural immobilization of limbs.			bilateral	Karyotyping；CMA；WES	Negative			Continue pregnancy
24	29	23+6	amniocytes	multiple malformations: (1) skeletal dysplasia: bilateral talipes equinovarus; (2) other dysplasia: right aortic arch.			bilateral	Karyotyping；CMA；WES	Negative			Continue pregnancy
25	31	25+2	amniocytes	other skeletal dysplasia: left talipes equinovarus, thinner left calf.			unilateral	Karyotyping；CMA；WES	Negative			Continue pregnancy
26	27	24+1	amniocytes	multiple malformations: (1) skeletal dysplasia: short limbs; (2) other dysplasia: nasal bone dysplasia.			bilateral	Karyotyping；CMA；WES	Negative			Continue pregnancy
27	30	24+6	fetal abortion tissues	short limb malformations: short punctate hyperechogenic phalanx of unclear right fingers, left talipes equinovarus.			bilateral	WES	FLNB: c.4051G>A	NA	VUS	Termination
28	24	22+6	fetal abortion tissues	multiple malformations: (1) skeletal dysplasia: short limbs; (2) other dysplasia: thick nuchal translucency (6.5mm)			bilateral	Karyotyping；CMA；WES	COL2A1: c.3447_3464del	de novo	VUS	Termination
29	28	23+1	fetal abortion tissues	other skeletal dysplasia: left foot deformity, missing fibula.			bilateral	WES	TRPV4: c.1795A>G	Pat	VUS	Termination
30	35	22	fetal abortion tissues	multiple malformations: (1) skeletal dysplasia: short limbs; (2) other dysplasia: arrhythmia.			bilateral	WES	del(X)p22.33p11.21, 56.82Mb; del(X)p11.21q28,98.10Mb	de novo	P/P	Termination
31	20	24+4	fetal abortion tissues	multiple malformations: (1) skeletal dysplasia: short limbs, rocker-bottom foot; (2) other dysplasia: depressed thoracoabdominal junction			bilateral	WES	Negative			Termination
32	31	25	fetal abortion tissues	multiple malformations: (1) skeletal dysplasia: bilateral talipes equinovarus ; (2) other dysplasia: the hydronephrosis of enlarged left kidney, increased cardiothoracic ratio.			bilateral	WES	Negative			Termination
33	28	23+4	fetal abortion tissues	other skeletal dysplasia: loss of right calf bones, foot deformity.			unilateral	WES	Negative			Termination
34	28	23+2	fetal abortion tissues	other skeletal dysplasia: abnormity of left leg, ankle and feet, left rocker-bottom foot.			unilateral	WES	Negative			Termination
